# Supplementary material for: Combinations of Linear Type Traits Affecting the Longevity in Hungarian Holstein-Friesian Cows
Source: Animals (Basel). 2021 Oct 27;11(11):3065. doi: 10.3390/ani11113065 (PMC8614554; doi:10.3390/ani11113065)
Supplement: Supplementary file 1 [file animals-11-03065-s001.zip]

Archive with 1 entries (1 files):
- animals-1335212-supplementary.pdf
